# Supplementary material for: A University’s Role in Developing a Regional Network of Dementia Friendly Communities
Source: Int J Environ Res Public Health. 2025 May 1;22(5):721. doi: 10.3390/ijerph22050721 (PMC12111559; doi:10.3390/ijerph22050721)
Supplement: Supplementary file 1 [file ijerph-22-00721-s001.zip]

Archive with 2 entries (2 files):
- File S2. Stakeholder and Action Team.xlsx
- ijerph-3471361-supplementary.pdf
