# Supplementary material for: A University’s Role in Developing a Regional Network of Dementia Friendly Communities
Source: Int J Environ Res Public Health. 2025 May 1;22(5):721. doi: 10.3390/ijerph22050721 (PMC12111559; doi:10.3390/ijerph22050721)
Supplement: Supplementary file 1 [file ijerph-22-00721-s001.zip › File S2. Stakeholder and Action Team.xlsx]

## Sheet: DFCENS-Stakeholder Contact Info
													(Use if helpful)
Action Team Member	Last Name	First Name	Credentials	Title	Organization	Address	City	State	ZIP code	Phone	Cell	Email	Enagage &Consult	Keep Satisfied	Keep Informed	Monitor	Contact Notes

## Sheet: DFCENS- Action Team 
					Intervention Year												Intervention Year
DFA Sector	Family Caregiver or PLWD	Last Name	First Name	Organization	Month Yr.	Month Yr.	Month Yr.	Month Yr.	Month Yr.	Month Yr.	Month Yr.	Month Yr.	Month Yr.	Month Yr.	Month Yr.	Month Yr.	Month Yr.	Month Yr.	Month Yr.	Month Yr.	Month Yr.	Month Yr.	Month Yr.	Month Yr.	Month Yr.	Month Yr.	Month Yr.

## Sheet: DFA Sectors
DFA Sectors
Business
Caregiver Supports and Services
Community Members
Community Services and Supports
Faith Community
Legal and Financial
Local Government
Residential Settings
Healthcare
Healthcare Clinic
Home Care
Hospital
Nursing Homes
